# Supplementary material for: Post-COVID-19 syndrome among symptomatic COVID-19 patients: A prospective cohort study in a tertiary care center of Bangladesh
Source: PLoS One. 2021 Apr 8;16(4):e0249644. doi: 10.1371/journal.pone.0249644 (PMC8031743; doi:10.1371/journal.pone.0249644)
Supplement: S1 Dataset — (XLS) [file pone.0249644.s003.xls]

## Sheet: covid 19 study post covid
age_group	Sex	Fever	Cough	Running_nose	Resp_dist	Sore_th	hors_voice	Chest_pain	Diarrhoea	Vomiting	Anorexia	Anosmia	Headache	Lethergy	Conjunctivitis	Ache	Total_dur	Conversion	Pers_positiv	fre_followup	interval_postcovid	Lat_postcovid	Post_covid	Neurasth	pers_cough	Insomnia	Sleep_pattern	Headache_per	Vertigo	Exer_Dyspnoea	Adj_Disor	Joint_pain	New_HTN	New_DM	Others_ps	Co_mor	Diabete	Hypertension	Others	Severity	Severity_conver	Sev_ult	Ult_post	age_40	Binar_severity_conversion	Duration_7day	Duration_14day	binary_severity
1	0	1	1	0	0	1	0	0	0	0	1	1	1	0	0	0	15	0	0	7	99	99	0	0	0	0	0	0	0	0	0	0	0	0	0	0	0	0	0	1	0	1	0	1	0	0	1	0
1	0	1	1	0	0	1	0	0	0	0	1	1	1	0	0	0	9	0	0	5	99	99	0	0	0	0	0	0	0	0	0	0	0	0	0	0	0	0	0	1	0	1	0	1	0	0	0	0
1	0	1	1	0	0	0	0	0	1	0	1	0	1	0	0	0	16	0	0	6	99	99	0	0	0	0	0	0	0	0	0	0	0	0	0	0	0	0	0	1	0	1	0	1	0	0	1	0
2	0	1	1	0	0	1	0	0	0	0	1	0	1	0	0	0	5	0	0	6	99	99	0	0	0	0	0	0	0	0	0	0	0	0	0	0	0	0	0	1	0	1	0	2	0	1	0	0
1	0	1	1	0	1	1	0	0	0	0	0	0	0	0	0	0	6	0	0	8	99	99	0	0	0	0	0	0	0	0	0	0	0	0	0	0	0	0	0	2	0	2	0	1	0	1	0	1
1	1	1	1	0	1	0	0	1	0	0	1	1	1	0	0	1	17	1	1	7	0	0	2	1	0	0	0	0	0	0	0	0	0	0	2	0	0	0	0	1	1	2	1	1	1	0	1	1
2	1	1	0	0	0	0	0	1	0	0	1	0	0	0	0	1	14	0	0	5	1	4	1	1	0	0	0	0	0	0	0	0	0	0	0	1	0	1	0	1	0	1	1	2	0	0	1	0
1	1	1	1	0	0	0	0	1	0	0	1	0	0	0	0	0	5	0	1	6	2	7	1	0	0	0	0	0	0	0	0	0	0	0	1	0	0	0	0	1	0	1	1	1	0	1	0	0
1	0	1	0	0	0	1	0	0	1	0	0	0	0	0	0	0	13	0	0	7	99	99	0	0	0	0	0	0	0	0	0	0	0	0	0	0	0	0	0	1	0	1	0	1	0	0	0	0
1	1	1	0	0	0	1	0	0	0	0	0	0	0	0	0	0	12	0	0	4	99	99	0	0	0	0	0	0	0	0	0	0	0	0	0	0	0	0	0	1	0	1	0	1	0	0	0	0
1	1	1	0	1	0	1	0	0	0	0	0	1	0	0	0	0	7	0	0	7	99	99	0	1	0	0	1	0	0	0	0	0	0	0	0	0	0	0	0	1	0	1	0	1	0	1	0	0
1	1	1	0	0	0	0	0	0	0	0	0	0	0	0	0	0	0	1	0	8	99	99	0	0	0	0	0	0	0	0	0	0	0	0	0	0	0	0	0	2	2	3	0	1	1	1	0	1
1	0	1	1	0	1	0	0	0	0	0	1	1	1	0	0	0	25	1	0	9	0	0	1	0	0	0	0	0	0	0	0	0	0	0	1	0	0	0	0	2	2	3	1	1	1	0	1	1
1	1	1	1	0	0	0	0	0	0	0	1	1	0	0	0	0	22	0	1	3	2	10	2	1	1	0	0	0	0	0	0	0	0	0	0	0	0	0	0	1	0	1	1	1	0	0	1	0
1	0	0	1	1	1	0	0	0	0	0	1	0	1	0	0	0	23	0	1	5	0	0	1	1	0	0	0	0	0	0	0	0	0	0	0	0	0	0	0	2	0	2	1	1	0	0	1	1
2	0	1	0	0	1	1	0	0	0	0	1	1	0	0	0	0	13	1	1	6	99	99	0	0	0	0	0	0	0	0	0	0	0	0	0	1	1	1	0	1	1	2	0	2	1	0	0	1
1	1	1	1	0	0	0	0	0	0	0	0	1	0	0	0	0	9	0	0	7	99	99	0	0	0	0	0	0	0	0	0	0	0	0	0	0	0	0	0	1	0	1	0	1	0	0	0	0
1	1	0	1	0	0	0	0	0	0	0	0	0	0	1	0	0	10	0	0	4	99	99	0	0	0	0	0	0	0	0	0	0	0	0	0	0	0	0	0	1	0	1	0	1	0	0	0	0
1	1	1	1	0	0	0	0	0	0	0	0	1	0	0	0	0	11	0	0	6	99	99	0	0	0	0	0	0	0	0	0	0	0	0	0	0	0	0	0	1	0	1	0	1	0	0	0	0
2	1	0	0	0	1	0	0	1	0	0	0	0	0	0	0	0	6	0	0	7	99	99	0	0	0	0	0	0	0	0	0	0	0	0	0	0	0	0	0	2	0	2	0	2	0	1	0	1
1	1	1	1	0	1	1	0	0	0	1	1	1	0	0	0	0	15	1	0	5	2	10	2	0	0	1	0	0	1	0	0	0	0	0	0	0	0	0	0	1	1	2	1	1	1	0	1	1
2	1	1	0	0	1	1	0	0	0	0	0	0	0	0	0	0	14	1	1	3	99	99	0	0	0	0	0	0	0	0	0	0	0	0	0	0	0	0	0	1	2	2	0	2	1	0	1	1
2	0	1	0	0	0	0	0	0	1	0	1	0	0	0	0	0	10	0	0	2	1	5	2	1	0	0	0	0	1	1	0	0	0	0	0	0	0	0	0	1	0	1	1	2	0	0	0	0
1	0	1	1	0	0	0	0	0	0	0	1	1	1	0	0	0	14	0	0	5	2	9	2	1	0	0	0	0	0	0	1	0	0	0	0	0	0	0	15	1	0	1	1	1	0	0	1	0
2	1	1	0	0	1	0	0	0	0	0	1	1	0	0	0	0	6	0	0	6	99	99	0	0	0	0	0	0	0	0	0	0	0	0	0	0	0	0	0	2	0	2	0	2	0	1	0	1
2	0	1	1	0	0	0	0	0	0	0	0	0	0	0	0	0	5	0	0	5	99	99	0	0	0	0	0	0	0	0	0	0	0	0	0	1	0	1	0	1	0	1	0	2	0	1	0	0
3	1	1	1	0	0	0	0	1	0	0	1	0	0	0	0	0	3	0	0	7	99	99	0	0	0	0	0	0	0	0	0	0	0	0	0	1	1	1	1	1	0	1	0	2	0	1	0	0
1	0	0	0	1	1	0	0	0	0	0	1	0	1	0	0	0	12	0	0	5	99	99	0	0	0	0	0	0	0	0	0	0	0	0	0	0	0	0	0	2	0	2	0	1	0	0	0	1
1	1	0	0	0	1	0	0	0	0	0	0	1	0	0	0	0	9	0	0	4	99	99	0	0	0	0	0	0	0	0	0	0	0	0	0	0	0	0	0	2	0	2	0	1	0	0	0	1
1	1	1	0	0	0	1	0	0	0	0	0	0	0	0	0	0	10	0	0	3	99	99	0	0	0	0	0	0	0	0	0	0	0	0	0	0	0	0	0	1	0	1	0	1	0	0	0	0
1	0	0	0	0	0	1	0	0	1	0	1	1	1	0	0	0	9	0	0	5	1	7	1	0	0	0	0	0	0	0	0	0	0	0	3	0	0	0	0	1	0	1	1	1	0	0	0	0
1	0	1	1	0	0	0	1	1	0	0	1	1	0	0	0	0	23	0	0	7	2	14	2	0	0	0	0	1	0	0	0	0	0	0	4	0	0	0	0	1	0	1	1	1	0	0	1	0
1	0	0	0	1	0	1	0	0	1	0	0	0	1	0	0	0	17	0	0	6	1	5	1	0	0	0	0	1	0	0	0	0	0	0	0	0	0	0	0	1	0	1	1	1	0	0	1	0
2	0	0	1	0	0	1	0	0	0	0	0	0	0	0	0	0	18	0	0	8	1	7	2	0	1	0	0	0	0	0	0	1	0	0	0	0	0	0	0	1	1	2	1	2	1	0	1	1
1	0	1	1	0	0	1	0	0	0	0	1	0	0	0	0	0	14	0	0	5	2	10	1	1	0	0	0	0	0	0	0	0	0	0	0	0	0	0	0	1	0	1	1	1	0	0	1	0
2	1	1	0	0	1	0	0	0	0	0	1	0	0	0	0	0	16	0	0	4	99	99	0	0	0	0	0	0	0	0	0	0	0	0	0	0	0	0	0	2	0	2	0	2	0	0	1	1
1	0	0	1	0	0	1	0	0	0	0	1	0	1	0	0	0	22	0	0	5	1	7	1	0	0	0	0	0	0	0	0	0	0	0	4	0	0	0	0	1	0	1	1	1	0	0	1	0
2	0	1	0	0	1	0	0	0	0	0	1	0	0	0	0	0	15	1	0	7	2	14	1	1	0	0	0	0	0	0	0	0	0	0	0	1	1	0	0	1	1	2	1	2	1	0	1	1
1	1	1	0	0	0	0	0	0	0	0	0	1	1	0	1	0	7	0	0	4	99	99	0	0	0	0	0	0	0	0	0	0	0	0	0	0	0	0	0	1	0	1	0	1	0	1	0	0
1	0	0	1	0	0	1	0	0	0	0	1	1	0	0	0	0	8	0	0	3	99	99	0	0	0	0	0	0	0	0	0	0	0	0	0	0	0	0	0	1	0	1	0	1	0	0	0	0
1	0	1	0	0	0	0	0	0	0	0	1	0	1	0	0	0	13	0	0	5	2	14	2	0	0	0	0	1	0	1	0	0	0	0	0	0	0	0	0	1	0	1	1	1	0	0	0	0
1	0	1	1	0	1	0	0	0	0	0	1	0	0	0	0	0	12	0	1	6	0	0	2	1	1	0	0	0	0	0	0	0	0	0	0	0	0	0	0	2	0	2	1	1	0	0	0	1
1	1	1	1	0	1	0	0	1	0	0	0	1	1	0	0	0	12	0	0	4	99	99	0	0	0	0	0	0	0	0	0	0	0	0	0	0	0	0	0	2	0	2	0	1	0	0	0	1
1	1	1	1	0	0	0	0	1	0	1	1	0	0	0	0	0	8	0	0	6	99	99	0	0	0	0	0	0	0	0	0	0	0	0	0	1	0	0	2	1	0	1	0	1	0	0	0	0
1	1	1	1	0	1	1	0	0	0	1	0	0	1	0	0	0	10	0	0	5	99	99	0	0	0	0	0	0	0	0	0	0	0	0	0	0	0	0	0	2	0	2	0	1	0	0	0	1
3	1	1	1	0	1	0	0	0	0	1	0	1	0	0	0	0	30	1	0	7	99	99	0	0	0	0	0	0	0	0	0	0	0	0	0	0	0	0	0	2	3	3	0	2	1	0	1	1
1	0	0	1	0	1	1	0	0	0	0	1	1	1	0	0	0	8	0	0	3	99	99	0	0	0	0	0	0	0	0	0	0	0	0	0	0	0	0	0	2	0	2	0	1	0	0	0	1
2	0	1	1	0	1	1	0	0	0	0	0	1	0	0	0	0	15	0	0	5	2	8	1	0	0	0	0	0	0	0	0	0	0	0	5	0	0	0	0	2	0	2	1	2	0	0	1	1
2	1	0	1	0	0	0	0	0	0	0	0	1	0	0	0	0	11	0	0	4	99	99	0	0	0	0	0	0	0	0	0	0	0	0	0	1	0	0	5	2	0	2	0	2	0	0	0	1
1	1	1	1	0	0	0	0	0	0	0	0	1	0	0	0	0	9	0	0	6	99	99	0	0	0	0	0	0	0	0	0	0	0	0	0	1	1	1	0	1	0	1	0	1	0	0	0	0
2	0	0	0	0	0	0	0	0	0	0	0	1	1	0	0	0	4	0	0	5	2	9	2	1	0	0	0	1	0	0	0	0	0	0	0	0	0	0	0	1	0	1	1	2	0	1	0	0
1	0	0	0	0	0	1	0	0	0	0	0	0	1	0	0	0	5	0	0	5	99	99	0	0	0	0	0	0	0	0	0	0	0	0	0	0	0	0	0	1	0	1	0	1	0	1	0	0
1	1	0	0	0	1	0	0	0	0	0	0	1	1	0	0	0	15	0	0	4	99	99	0	0	0	0	0	0	0	0	0	0	0	0	0	0	0	0	0	2	0	2	0	1	0	0	1	1
2	0	1	0	0	0	0	0	0	0	0	1	0	1	0	0	0	15	0	0	5	99	99	0	0	0	0	0	0	0	0	0	0	0	0	0	0	0	0	0	1	0	1	0	2	0	0	1	0
1	1	1	0	0	0	0	0	0	0	1	1	1	0	0	0	0	15	0	1	5	1	5	1	0	0	0	0	0	0	0	0	0	0	0	6	0	0	0	0	1	0	1	1	1	0	0	1	0
3	1	1	1	0	1	0	0	0	0	1	1	0	0	0	0	0	30	1	1	4	99	99	0	0	0	0	0	0	0	0	0	0	0	0	0	0	0	0	0	1	3	3	0	2	1	0	1	1
1	0	0	0	0	0	0	0	0	1	0	1	0	0	0	0	0	12	0	1	5	0	0	1	1	0	0	0	0	0	0	0	0	0	0	0	0	0	0	0	1	0	1	1	1	0	0	0	0
1	1	1	1	0	1	0	0	0	0	0	1	1	0	0	0	0	15	0	0	5	1	5	1	0	1	0	0	0	0	0	0	0	0	0	0	0	0	0	0	2	0	2	1	1	0	0	1	1
1	0	1	0	1	0	0	0	0	1	0	0	1	1	0	0	0	7	0	0	5	99	99	0	0	0	0	0	0	0	0	0	0	0	0	0	0	0	0	0	1	0	1	0	1	0	1	0	0
1	0	1	1	0	0	0	0	0	0	0	0	1	1	0	0	0	14	0	0	4	1	5	2	1	0	0	0	0	1	0	0	0	0	0	0	0	0	0	0	1	0	1	1	1	0	0	1	0
2	1	1	1	0	0	0	0	0	0	0	0	1	1	0	0	0	12	0	0	7	0	0	2	1	0	0	0	1	0	0	0	0	0	0	0	0	0	0	0	1	0	1	1	2	0	0	0	0
1	0	0	1	0	0	0	0	0	0	1	1	0	1	0	0	0	11	0	0	6	1	5	2	0	1	0	0	0	0	0	0	0	0	0	7	0	0	0	0	1	0	1	1	1	0	0	0	0
2	1	1	1	0	1	0	0	0	0	0	1	0	1	0	0	0	24	1	0	6	0	0	2	1	0	0	0	0	0	1	0	0	1	0	14	0	0	0	0	1	2	3	1	2	1	0	1	1
1	0	1	1	0	0	0	0	0	0	0	0	0	0	0	0	1	12	0	0	5	2	14	1	1	0	0	0	0	0	0	0	0	0	0	0	0	0	0	0	1	0	1	1	1	0	0	0	0
1	1	0	1	0	1	0	0	0	0	0	0	0	1	0	0	1	20	0	1	6	99	99	0	0	0	0	0	0	0	0	0	0	0	0	0	0	0	0	0	2	0	2	0	1	0	0	1	1
1	1	1	0	0	0	1	0	0	0	0	0	0	0	0	0	1	10	0	0	4	99	99	0	0	0	0	0	0	0	0	0	0	0	0	0	0	0	0	0	1	0	1	0	1	0	0	0	0
1	1	0	1	0	0	0	0	0	0	0	0	0	0	1	0	1	9	0	0	7	99	99	0	0	0	0	0	0	0	0	0	0	0	0	0	0	0	0	0	1	0	1	0	1	0	0	0	0
1	0	0	1	0	1	0	0	0	0	0	0	1	0	1	0	0	21	0	0	7	1	7	2	1	0	0	0	0	0	1	0	0	0	0	0	0	0	0	0	2	0	2	1	1	0	0	1	1
2	1	1	1	0	1	0	0	0	0	0	0	1	0	0	0	0	31	1	0	4	1	5	2	1	0	0	0	0	0	1	0	0	0	0	0	0	0	0	0	1	1	2	1	2	1	0	1	1
1	1	1	1	0	1	0	0	0	0	0	0	1	0	0	0	0	12	0	0	5	99	99	0	0	0	0	0	0	0	0	0	0	0	0	0	0	0	0	0	2	0	2	0	1	0	0	0	1
1	1	0	1	0	0	0	0	0	0	0	0	1	0	0	0	1	15	0	0	6	2	9	1	1	0	0	0	0	0	0	0	0	0	0	0	0	0	0	0	1	0	1	1	1	0	0	1	0
1	0	1	1	0	0	0	0	0	0	0	0	0	1	0	0	0	24	0	0	4	99	99	0	0	0	0	0	0	0	0	0	0	0	0	0	0	0	0	0	1	0	1	0	1	0	0	1	0
1	0	0	1	0	1	1	0	0	0	0	0	0	0	0	0	0	10	0	0	4	1	7	1	1	0	0	0	0	0	0	0	0	0	0	0	0	0	0	0	2	0	2	1	1	0	0	0	1
1	1	1	1	0	1	0	0	0	0	0	0	0	0	1	0	0	13	0	0	4	2	15	1	1	0	0	0	0	0	0	0	0	0	0	0	1	0	1	0	2	0	2	1	1	0	0	0	1
1	1	0	1	0	0	0	0	0	0	0	0	1	0	1	1	0	10	0	0	5	99	99	0	0	0	0	0	0	0	0	0	0	0	0	0	0	0	0	0	1	0	1	0	1	0	0	0	0
1	1	0	1	0	0	1	0	0	0	0	0	1	0	0	0	0	10	0	0	4	99	99	0	0	0	0	0	0	0	0	0	0	0	0	0	0	0	0	0	1	0	1	0	1	0	0	0	0
1	0	1	0	0	1	0	0	0	0	0	0	0	0	0	0	1	26	1	0	3	1	7	2	1	0	0	0	0	0	0	0	0	0	0	8	1	0	0	6	2	2	3	1	1	1	0	1	1
2	1	1	1	0	1	0	0	0	0	0	0	0	0	1	0	0	12	0	0	6	99	99	0	0	0	0	0	0	0	0	0	0	0	0	0	0	0	0	0	2	0	2	0	2	0	0	0	1
1	0	1	0	0	0	1	0	0	0	0	0	1	0	0	0	0	16	0	0	7	2	14	1	1	0	0	0	0	0	0	0	0	0	0	0	0	0	0	0	1	0	1	1	1	0	0	1	0
1	1	1	1	0	0	1	0	0	0	0	0	0	0	0	0	0	12	0	0	7	99	99	0	0	0	0	0	0	0	0	0	0	0	0	0	0	0	0	0	1	0	1	0	1	0	0	0	0
1	0	1	1	0	0	1	0	0	0	0	0	1	0	0	0	0	18	0	0	5	2	10	1	1	0	0	0	0	0	0	0	0	0	0	0	0	0	0	0	1	0	1	1	1	0	0	1	0
2	1	1	0	0	0	0	0	0	0	0	1	1	0	0	0	0	5	0	1	5	99	99	0	0	0	0	0	0	0	0	0	0	0	0	0	1	0	1	0	1	0	1	0	2	0	1	0	0
1	1	0	1	0	1	1	0	0	0	0	0	1	0	0	0	0	10	0	0	4	0	0	1	0	0	0	0	0	0	1	0	0	0	0	0	0	0	0	0	2	0	2	1	1	0	0	0	1
1	1	1	1	0	0	1	0	0	0	0	0	0	0	1	0	0	11	0	0	3	2	12	1	1	0	0	0	0	0	0	0	0	0	0	0	0	0	0	0	1	0	1	1	1	0	0	0	0
1	1	0	1	0	0	1	0	0	0	0	0	1	0	0	0	0	8	0	0	5	99	99	0	0	0	0	0	0	0	0	0	0	0	0	0	0	0	0	0	1	0	1	0	1	0	0	0	0
1	1	0	1	0	0	0	0	0	0	0	0	1	0	1	0	0	15	0	0	5	99	99	0	0	0	0	0	0	0	0	0	0	0	0	0	0	0	0	0	1	0	1	0	1	0	0	1	0
1	1	1	1	0	0	0	0	0	0	0	0	0	0	1	0	0	9	0	0	5	99	99	0	0	0	0	0	0	0	0	0	0	0	0	0	0	0	0	0	1	0	1	0	1	0	0	0	0
1	1	1	1	0	0	0	0	0	0	0	0	1	0	0	0	0	9	0	0	7	99	99	0	0	0	0	0	0	0	0	0	0	0	0	0	0	0	0	0	1	0	1	0	1	0	0	0	0
1	1	1	1	0	0	1	0	0	0	0	0	1	0	0	0	0	15	0	0	4	99	99	0	0	0	0	0	0	0	0	0	0	0	0	0	0	0	0	0	1	0	1	0	1	0	0	1	0
1	1	0	1	0	0	1	0	0	0	0	0	1	0	0	0	0	12	0	0	4	99	99	0	0	0	0	0	0	0	0	0	0	0	0	0	0	0	0	0	1	0	1	0	1	0	0	0	0
1	0	1	1	0	1	0	0	0	0	0	0	0	0	1	0	0	13	0	0	7	99	99	0	0	0	0	0	0	0	0	0	0	0	0	0	0	0	0	0	2	0	2	0	1	0	0	0	1
2	0	1	1	0	0	0	0	0	0	0	0	1	1	0	0	0	18	0	1	4	0	0	1	0	0	0	0	0	0	0	1	0	0	0	0	1	1	1	1	1	0	1	1	2	0	0	1	0
1	1	1	0	0	0	0	0	0	0	0	0	1	0	0	0	0	15	0	1	3	99	99	0	0	0	0	0	0	0	0	0	0	0	0	0	0	0	0	0	1	0	1	0	1	0	0	1	0
1	1	1	1	0	0	1	0	0	0	0	0	1	0	0	0	0	13	0	1	5	99	99	0	0	0	0	0	0	0	0	0	0	0	0	0	0	0	0	0	1	0	1	0	1	0	0	0	0
1	1	0	1	0	0	0	0	0	0	0	0	0	0	1	1	1	12	0	0	5	99	99	0	0	0	0	0	0	0	0	0	0	0	0	0	0	0	0	0	1	0	1	0	1	0	0	0	0
1	0	1	0	0	0	0	0	0	0	0	0	1	0	1	0	0	8	0	0	6	99	99	0	0	0	0	0	0	0	0	0	0	0	0	0	0	0	0	0	1	0	1	0	1	0	0	0	0
1	1	1	1	0	1	0	0	0	0	0	0	1	0	1	0	0	20	0	1	6	1	7	1	1	0	0	0	0	0	0	0	0	0	0	0	0	0	0	0	1	1	2	1	1	1	0	1	1
1	1	0	1	0	0	1	0	0	0	0	0	1	0	0	0	1	12	0	0	5	99	99	0	0	0	0	0	0	0	0	0	0	0	0	0	0	0	0	0	1	0	1	0	1	0	0	0	0
1	0	0	1	0	0	0	0	0	0	0	0	1	0	1	0	1	10	0	0	4	99	99	0	0	0	0	0	0	0	0	0	0	0	0	0	0	0	0	0	1	0	1	0	1	0	0	0	0
1	1	1	0	0	0	0	0	0	0	0	0	0	0	1	1	1	9	0	0	3	2	12	1	1	0	0	0	0	0	0	0	0	0	0	0	0	0	0	0	1	0	1	1	1	0	0	0	0
1	1	0	1	0	1	0	0	0	0	0	0	1	0	1	0	0	23	0	1	5	0	0	2	1	0	0	0	0	0	1	0	0	0	0	0	1	1	0	0	2	0	2	1	1	0	0	1	1
2	1	1	0	0	1	0	0	0	1	0	1	0	0	0	0	0	14	0	0	5	99	99	0	0	0	0	0	0	0	0	0	0	0	0	0	1	0	0	5	2	0	2	0	2	0	0	1	1
3	1	1	1	0	1	1	0	0	0	0	1	0	0	0	0	0	17	1	0	5	99	99	0	0	0	0	0	0	0	0	0	0	0	0	0	1	1	0	2	2	2	3	0	2	1	0	1	1
2	1	0	0	0	1	0	0	0	0	0	0	1	0	0	0	0	10	0	0	7	99	99	0	0	0	0	0	0	0	0	0	0	0	0	0	1	1	1	5	2	0	2	0	2	0	0	0	1
2	1	1	1	0	0	0	0	0	0	0	0	0	0	0	0	0	6	0	0	4	2	14	1	1	0	0	0	0	0	0	0	0	0	0	0	1	0	1	0	1	0	1	1	2	0	1	0	0
1	0	0	0	0	0	1	0	0	0	0	0	0	0	0	0	0	8	0	0	4	1	5	1	0	0	0	0	0	0	0	0	0	0	0	6	0	0	0	0	1	0	1	1	1	0	0	0	0
1	0	1	1	0	1	0	0	0	0	0	0	0	0	0	0	0	25	1	1	7	1	5	2	0	0	0	0	0	0	1	0	1	0	0	2	1	1	0	0	1	1	2	1	1	1	0	1	1
1	0	1	1	1	0	0	0	0	0	0	0	1	0	0	0	0	13	0	0	4	99	99	0	0	0	0	0	0	0	0	0	0	0	0	0	0	0	0	0	1	0	1	0	1	0	0	0	0
3	1	1	0	0	1	0	0	0	0	0	0	0	0	0	0	0	26	1	1	3	99	99	0	0	0	0	0	0	0	0	0	0	0	0	0	1	0	1	7	2	3	3	0	2	1	0	1	1
1	1	1	0	0	1	1	0	0	0	1	0	0	0	0	0	0	13	1	0	5	99	99	0	0	0	0	0	0	0	0	0	0	0	0	0	1	0	1	5	1	2	3	0	1	1	0	0	1
2	1	0	1	0	0	1	0	0	0	0	0	0	0	0	0	0	15	0	0	5	99	99	0	0	0	0	0	0	0	0	0	0	0	0	0	1	0	0	5	1	0	1	0	2	0	0	1	0
2	1	0	0	0	1	1	0	0	0	0	0	0	0	0	0	0	14	0	0	6	99	99	0	0	0	0	0	0	0	0	0	0	0	0	0	1	0	1	7	2	0	2	0	2	0	0	1	1
2	1	1	1	0	1	0	0	0	0	0	1	1	0	0	0	0	30	1	1	3	99	99	0	0	0	0	0	0	0	0	0	0	0	0	0	1	0	1	0	1	1	2	0	2	1	0	1	1
1	1	1	1	0	1	0	0	0	0	0	0	1	0	0	0	0	30	0	1	4	2	10	1	1	0	0	0	0	0	0	0	0	0	0	7	0	0	0	0	2	0	2	1	1	0	0	1	1
1	1	1	1	0	1	0	0	0	0	0	0	1	0	0	0	0	15	1	0	4	1	4	1	1	0	0	0	0	0	0	0	0	0	0	0	0	0	0	0	1	1	2	1	1	1	0	1	1
1	0	1	1	0	0	1	0	0	0	0	1	1	1	0	0	0	28	0	0	5	2	12	1	0	0	0	0	0	0	0	0	0	0	0	7	0	0	0	0	1	0	1	1	1	0	0	1	0
1	0	0	0	0	0	0	0	0	0	0	1	0	0	1	0	0	20	0	0	2	1	5	1	1	0	0	0	0	0	0	0	0	0	0	0	0	0	0	0	1	0	1	1	1	0	0	1	0
2	1	1	0	1	0	0	0	0	0	0	0	1	1	0	0	0	15	0	0	5	99	99	0	0	0	0	0	0	0	0	0	0	0	0	0	0	0	0	0	1	0	1	0	2	0	0	1	0
2	1	1	1	0	0	0	0	1	0	0	0	0	0	0	0	0	15	0	0	4	99	99	0	0	0	0	0	0	0	0	0	0	0	0	0	0	0	0	0	1	0	1	0	2	0	0	1	0
2	0	1	1	0	1	0	0	1	0	0	0	1	0	0	0	0	19	1	1	4	99	99	0	0	0	0	0	0	0	0	0	0	0	0	0	0	0	0	0	2	2	3	0	2	1	0	1	1
1	1	1	1	0	0	0	0	0	0	0	0	0	0	0	0	0	9	0	0	6	99	99	0	0	0	0	0	0	0	0	0	0	0	0	0	0	0	0	0	1	0	1	0	1	0	0	0	0
1	1	1	1	0	0	0	0	0	0	0	0	1	1	0	0	0	13	0	0	6	99	99	0	0	0	0	0	0	0	0	0	0	0	0	0	0	0	0	0	1	0	1	0	1	0	0	0	0
1	0	0	1	0	0	0	0	0	0	0	0	0	0	0	0	0	20	0	1	4	1	7	1	0	1	0	0	0	0	0	0	0	0	0	0	0	0	0	4	1	0	1	1	1	0	0	1	0
1	1	0	1	0	0	0	0	0	0	0	0	0	0	1	0	1	12	0	0	6	2	9	1	1	0	0	0	0	0	0	0	0	0	0	0	0	0	0	0	1	0	1	1	1	0	0	0	0
2	0	1	0	0	1	0	0	0	0	0	1	0	1	0	0	0	12	1	0	4	2	15	1	0	0	0	0	0	0	0	1	0	0	0	0	1	1	1	8	2	2	3	1	2	1	0	0	1
1	1	1	1	0	1	0	0	0	0	0	0	1	0	1	0	0	13	0	0	7	1	5	1	1	0	0	0	0	0	0	0	0	0	0	0	0	0	0	0	2	0	2	1	1	0	0	0	1
1	0	0	1	1	0	0	0	0	0	0	0	0	0	0	0	1	12	0	0	4	99	99	0	0	0	0	0	0	0	0	0	0	0	0	0	0	0	0	0	1	0	1	0	1	0	0	0	0
1	1	0	1	1	0	1	0	0	0	0	0	0	0	0	0	0	7	0	0	4	99	99	0	0	0	0	0	0	0	0	0	0	0	0	0	0	0	0	0	1	0	1	0	1	0	1	0	0
1	1	0	1	0	0	0	0	0	0	0	0	0	1	0	0	0	9	0	0	7	99	99	0	0	0	0	0	0	0	0	0	0	0	0	0	0	0	0	0	1	0	1	0	1	0	0	0	0
1	1	1	0	0	0	1	0	0	0	0	0	0	0	0	0	0	6	0	0	4	99	99	0	0	0	0	0	0	0	0	0	0	0	0	0	0	0	0	0	1	0	1	0	1	0	1	0	0
2	1	1	0	1	0	1	0	0	0	0	0	0	0	0	0	0	16	0	0	3	99	99	0	0	0	0	0	0	0	0	0	0	0	0	0	0	0	0	0	1	0	1	0	2	0	0	1	0
1	1	1	0	0	0	1	0	0	0	0	0	0	0	0	0	1	10	0	0	5	99	99	0	0	0	0	0	0	0	0	0	0	0	0	0	0	0	0	0	1	0	1	0	1	0	0	0	0
1	1	1	0	0	0	0	0	0	0	0	0	0	0	0	0	0	7	0	0	5	99	99	0	0	0	0	0	0	0	0	0	0	0	0	0	0	0	0	0	1	0	1	0	1	0	1	0	0
2	1	0	0	0	0	1	0	0	0	0	0	0	0	1	0	1	8	0	0	6	2	12	1	1	0	0	0	0	0	0	0	0	0	0	0	0	0	0	0	1	0	1	1	2	0	0	0	0
2	1	1	0	1	0	0	0	0	0	0	0	0	0	0	0	0	7	0	0	3	99	99	0	0	0	0	0	0	0	0	0	0	0	0	0	1	1	1	0	1	0	1	0	2	0	1	0	0
1	1	1	1	1	0	0	0	0	0	0	0	0	0	0	0	0	7	0	0	4	99	99	0	0	0	0	0	0	0	0	0	0	0	0	0	0	0	0	0	1	0	1	0	1	0	1	0	0
1	1	1	1	1	0	0	0	0	0	0	0	0	0	0	0	0	7	0	0	4	0	0	1	1	0	0	0	0	0	0	0	0	0	0	0	0	0	0	0	1	0	1	1	1	0	1	0	0
1	1	1	0	0	0	1	0	0	0	0	0	0	0	0	0	0	6	0	0	5	99	99	0	0	0	0	0	0	0	0	0	0	0	0	0	0	0	0	0	1	0	1	0	1	0	1	0	0
1	1	1	1	0	0	0	0	0	0	0	0	0	0	0	0	0	6	0	0	2	99	99	0	0	0	0	0	0	0	0	0	0	0	0	0	0	0	0	0	1	0	1	0	1	0	1	0	0
1	1	0	1	1	0	1	0	0	0	0	0	0	0	0	0	0	12	0	0	5	99	99	0	0	0	0	0	0	0	0	0	0	0	0	0	0	0	0	0	1	0	1	0	1	0	0	0	0
1	1	1	0	1	0	0	0	0	0	0	0	0	1	0	0	0	5	0	0	4	99	99	0	0	0	0	0	0	0	0	0	0	0	0	0	0	0	0	0	1	0	1	0	1	0	1	0	0
1	1	0	1	1	0	0	0	0	0	0	0	0	0	0	0	0	12	0	0	4	99	99	0	0	0	0	0	0	0	0	0	0	0	0	0	0	0	0	0	1	0	1	0	1	0	0	0	0
1	1	0	1	0	0	0	0	0	0	0	0	1	0	1	0	0	16	0	0	6	2	14	1	1	0	0	0	0	0	0	0	0	0	0	10	0	0	0	0	1	0	1	1	1	0	0	1	0
1	1	0	1	0	0	0	0	0	0	0	0	1	0	1	0	0	10	0	0	4	99	99	0	0	0	0	0	0	0	0	0	0	0	0	0	0	0	0	0	1	0	1	0	1	0	0	0	0
1	0	0	1	0	1	0	0	0	0	0	0	1	0	1	1	0	36	0	0	3	1	7	1	1	1	0	0	0	0	1	0	0	0	0	0	0	0	0	0	2	0	2	1	1	0	0	1	1
1	1	1	1	0	1	0	0	0	0	0	0	0	0	0	0	0	8	0	0	4	99	99	0	0	0	0	0	0	0	0	0	0	0	0	0	0	0	0	0	2	0	2	0	1	0	0	0	1
1	1	1	1	0	0	0	0	0	0	0	0	0	0	1	0	0	14	0	0	4	0	0	1	1	0	0	0	0	0	0	0	0	0	0	0	0	0	0	0	1	0	1	1	1	0	0	1	0
1	0	1	1	0	0	0	0	0	0	0	0	0	0	1	0	0	11	0	0	5	1	5	1	1	0	0	0	0	0	0	0	0	0	0	0	0	0	0	0	2	0	2	1	1	0	0	0	1
1	0	0	1	0	1	0	0	0	0	0	0	0	0	1	1	0	16	1	0	4	99	99	0	0	0	0	0	0	0	0	0	0	0	0	0	0	0	0	0	1	1	2	0	1	1	0	1	1
1	0	1	1	0	0	0	0	0	0	1	0	1	0	0	0	1	15	0	0	3	2	9	2	1	0	0	0	0	0	0	1	0	0	0	0	1	0	0	1	1	0	1	1	1	0	0	1	0
3	1	1	0	0	1	0	0	0	0	0	0	1	0	0	0	0	16	1	0	3	2	12	2	1	0	0	0	0	0	0	0	0	1	0	0	1	1	0	0	2	2	3	1	2	1	0	1	1
1	1	1	1	0	1	0	0	0	0	0	0	0	0	1	0	0	18	0	0	6	1	7	1	1	0	0	0	0	0	0	0	0	0	0	0	0	0	0	0	2	0	2	1	1	0	0	1	1
1	1	0	1	0	0	0	0	0	0	0	0	0	0	1	0	0	22	0	1	5	0	0	1	1	0	0	0	0	0	0	0	0	0	0	0	0	0	0	0	1	0	1	1	1	0	0	1	0
2	1	1	1	0	0	0	0	0	0	0	0	1	0	1	0	0	10	0	0	5	2	12	1	1	0	0	0	0	0	0	0	0	0	0	0	0	0	0	0	1	0	1	1	2	0	0	0	0
1	1	1	1	0	0	0	0	0	0	0	0	1	0	1	0	0	15	0	0	4	1	7	2	1	1	0	0	1	0	0	0	0	0	0	0	1	0	0	1	1	0	1	1	1	0	0	1	0
1	0	1	0	0	0	0	0	0	0	0	0	1	0	0	0	0	16	0	0	4	2	14	1	1	0	0	0	0	0	0	0	0	0	0	0	0	0	0	0	1	0	1	1	1	0	0	1	0
2	1	1	0	0	0	1	0	1	0	0	0	0	0	0	0	0	12	0	0	4	99	99	0	0	0	0	0	0	0	0	0	0	0	0	0	1	0	0	1	1	0	1	0	2	0	0	0	0
2	1	1	1	1	0	0	0	0	0	0	0	0	0	0	0	0	16	0	0	4	1	5	1	0	1	0	0	0	0	0	0	0	0	0	0	1	0	1	0	1	0	1	1	2	0	0	1	0
1	1	1	0	0	1	0	0	0	0	0	1	1	0	0	0	0	10	0	0	3	99	99	0	0	0	0	0	0	0	0	0	0	0	0	0	0	0	0	0	2	0	2	0	1	0	0	0	1
3	0	1	1	1	0	1	0	0	0	0	0	1	1	0	0	0	18	0	0	3	99	99	0	0	0	0	0	0	0	0	0	0	0	0	0	0	0	0	0	1	0	1	0	2	0	0	1	0
1	1	1	0	0	0	0	0	0	0	0	1	1	0	0	0	0	12	0	0	3	99	99	0	0	0	0	0	0	0	0	0	0	0	0	0	0	0	0	0	1	0	1	0	1	0	0	0	0
1	0	1	0	0	1	0	0	0	0	0	0	1	0	0	0	0	10	0	0	3	1	5	1	0	0	0	0	0	0	1	0	0	0	0	0	0	0	0	0	2	0	2	1	1	0	0	0	1
1	1	1	1	0	0	0	0	0	0	0	0	0	0	0	0	0	20	0	0	4	2	14	2	0	0	1	0	0	0	1	0	0	0	0	0	0	0	0	0	1	0	1	1	1	0	0	1	0
1	1	0	0	0	1	1	0	0	0	0	0	0	0	0	0	0	5	0	0	3	1	5	1	1	0	0	0	0	0	0	0	0	0	0	0	0	0	0	0	2	0	2	1	1	0	1	0	1
2	1	1	0	0	1	0	0	0	0	0	1	1	0	0	0	0	15	1	0	4	99	99	0	0	0	0	0	0	0	0	0	0	0	0	0	0	0	0	0	2	2	3	0	2	1	0	1	1
1	1	1	0	0	0	0	0	0	0	0	0	1	0	1	0	0	8	0	0	4	99	99	0	0	0	0	0	0	0	0	0	0	0	0	0	0	0	0	0	1	0	1	0	1	0	0	0	0
1	1	1	1	0	0	0	0	0	0	0	0	1	0	0	0	0	13	0	0	5	99	99	0	0	0	0	0	0	0	0	0	0	0	0	0	0	0	0	0	1	0	1	0	1	0	0	0	0
1	1	0	1	0	0	0	0	0	0	0	0	1	0	0	0	0	10	0	0	2	99	99	0	0	0	0	0	0	0	0	0	0	0	0	0	0	0	0	0	1	0	1	0	1	0	0	0	0
1	1	0	1	0	0	0	0	0	0	0	0	1	0	1	0	0	10	0	0	5	99	99	0	0	0	0	0	0	0	0	0	0	0	0	0	0	0	0	0	1	0	1	0	1	0	0	0	0
3	1	1	1	0	1	0	0	0	0	0	0	0	0	1	0	0	18	0	1	4	2	12	2	1	1	0	0	0	0	1	0	0	0	0	0	0	0	0	0	2	0	2	1	2	0	0	1	1
1	0	1	0	0	0	0	0	0	1	0	0	0	0	0	0	0	5	0	0	4	2	14	1	1	0	0	0	0	0	0	0	0	0	0	0	0	0	0	0	1	0	1	1	1	0	1	0	0
2	1	1	1	0	1	0	0	0	0	0	0	0	0	0	0	0	14	1	1	6	99	99	0	0	0	0	0	0	0	0	0	0	0	0	0	1	1	1	0	2	2	3	0	2	1	0	1	1
2	0	1	1	0	1	0	0	0	1	1	1	1	0	0	0	0	18	1	0	4	99	99	0	0	0	0	0	0	0	0	0	0	0	0	0	1	1	1	1	1	2	3	0	2	1	0	1	1
3	0	1	1	0	0	0	0	0	0	0	0	1	0	0	0	0	11	0	0	3	2	14	1	1	0	0	0	0	0	0	0	0	0	0	0	1	1	0	0	1	0	1	1	2	0	0	0	0
1	0	1	1	0	0	0	0	0	0	0	0	0	0	1	0	0	18	0	1	4	0	0	1	1	0	0	0	0	0	0	0	0	0	0	0	0	0	0	0	1	0	1	1	1	0	0	1	0
3	1	1	1	0	0	0	0	0	0	0	0	0	0	0	0	0	13	0	0	4	99	99	0	0	0	0	0	0	0	0	0	0	0	0	0	0	0	0	0	1	0	1	0	2	0	0	0	0
2	0	1	1	0	0	0	0	0	0	0	0	1	0	0	0	0	11	0	0	5	99	99	0	0	0	0	0	0	0	0	0	0	0	0	0	1	1	0	0	1	0	1	0	2	0	0	0	0
1	0	0	0	0	0	0	0	0	0	0	0	1	0	1	0	0	10	0	0	4	99	99	0	0	0	0	0	0	0	0	0	0	0	0	0	1	0	1	0	1	0	1	0	1	0	0	0	0
2	0	1	1	0	0	0	0	0	0	0	1	1	0	1	0	0	10	0	1	3	99	99	0	0	0	0	0	0	0	0	0	0	0	0	0	0	0	0	0	1	0	1	0	2	0	0	0	0
1	1	1	1	0	0	0	0	0	0	0	0	0	0	0	0	1	9	0	0	3	99	99	0	0	0	0	0	0	0	0	0	0	0	0	0	0	0	0	0	1	0	1	0	1	0	0	0	0
1	0	0	1	0	0	0	0	0	0	0	0	1	0	0	0	0	12	0	0	6	99	99	0	0	0	0	0	0	0	0	0	0	0	0	0	0	0	0	0	1	0	1	0	1	0	0	0	0
1	1	0	1	0	1	0	0	0	0	0	0	0	0	0	0	0	11	0	0	5	99	99	0	0	0	0	0	0	0	0	0	0	0	0	0	0	0	0	0	2	0	2	0	1	0	0	0	1
1	1	1	1	0	1	0	0	0	0	0	1	0	0	0	0	0	21	0	1	5	1	7	1	1	0	0	0	0	0	0	0	0	0	0	0	0	0	0	0	2	0	2	1	1	0	0	1	1
2	0	1	0	0	0	0	0	0	0	0	0	1	0	1	0	0	5	0	0	3	2	12	1	1	0	0	0	0	0	0	0	0	0	0	0	0	0	0	0	1	0	1	1	2	0	1	0	0
2	0	1	1	0	0	0	0	0	1	0	0	1	0	0	0	0	12	0	0	3	99	99	0	0	0	0	0	0	0	0	0	0	0	0	0	0	0	0	0	1	0	1	0	2	0	0	0	0
3	1	1	1	0	1	0	0	0	0	0	0	0	0	0	0	1	8	1	0	4	99	99	0	0	0	0	0	0	0	0	0	0	0	0	0	0	0	0	0	2	3	3	0	2	1	0	0	1
2	1	1	1	0	1	0	0	0	0	0	0	0	0	0	0	0	30	0	0	5	0	0	2	0	1	1	0	0	0	0	0	0	0	0	0	0	0	0	0	2	0	2	1	2	0	0	1	1
1	0	1	1	0	0	0	0	0	0	0	0	1	0	0	0	0	11	0	0	5	1	5	2	1	0	1	0	1	0	1	0	0	0	0	0	1	0	0	1	1	0	1	1	1	0	0	0	0
1	0	0	0	0	0	0	0	0	0	0	0	0	1	0	0	0	12	0	0	6	1	7	1	0	0	0	0	1	0	0	0	0	0	0	0	0	0	0	0	1	0	1	1	1	0	0	0	0
1	1	1	1	0	0	1	0	0	0	0	0	1	0	0	0	0	30	0	0	4	2	10	1	0	0	0	0	0	0	1	0	0	0	0	0	0	0	0	0	1	0	1	1	1	0	0	1	0
1	0	1	0	0	0	1	0	0	1	0	0	0	0	1	0	0	12	0	0	3	2	14	2	0	0	0	0	0	0	0	0	0	0	0	11	0	0	0	0	1	0	1	1	1	0	0	0	0
1	0	1	0	1	0	0	0	0	0	0	0	1	1	0	0	0	9	0	1	3	2	12	2	1	0	1	0	0	1	0	1	0	0	0	0	0	0	0	0	1	0	1	1	1	0	0	0	0
2	1	1	0	0	0	0	0	0	0	0	1	1	0	0	0	1	7	0	0	3	99	99	0	0	0	0	0	0	0	0	0	0	0	0	0	0	0	0	0	1	0	1	0	2	0	1	0	0
1	1	0	0	0	0	1	0	0	0	0	0	0	0	0	0	0	3	0	0	6	99	99	0	0	0	0	0	0	0	0	0	0	0	0	0	0	0	0	0	1	0	1	0	1	0	1	0	0
1	1	1	1	0	0	1	0	0	1	0	0	0	0	1	0	0	21	0	0	5	0	0	2	1	1	0	1	0	1	0	0	0	0	0	0	1	0	1	0	1	0	1	1	1	0	0	1	0
1	0	0	1	0	0	0	0	0	0	0	0	1	0	0	0	0	14	0	0	5	1	7	2	1	1	0	0	0	0	0	0	0	0	0	0	0	0	0	0	1	0	1	1	1	0	0	1	0
1	0	1	1	0	0	0	0	0	0	0	0	0	1	0	0	0	11	0	0	5	99	99	0	0	0	0	0	0	0	0	0	0	0	0	0	0	0	0	0	1	0	1	0	1	0	0	0	0
2	0	0	1	0	0	1	0	0	0	0	1	1	1	0	0	0	10	0	0	4	99	99	0	0	0	0	0	0	0	0	0	0	0	0	0	0	0	0	0	1	0	1	0	2	0	0	0	0
3	1	1	1	0	1	0	0	0	0	0	1	0	1	0	0	0	20	1	0	4	0	0	2	1	1	0	0	0	0	1	0	0	0	0	0	0	0	0	0	2	2	3	1	2	1	0	1	1
1	1	1	1	0	1	1	0	0	0	0	1	0	0	0	0	0	22	0	0	5	1	5	2	1	0	0	0	0	0	1	0	0	0	0	12	0	0	0	0	2	0	2	1	1	0	0	1	1
1	1	1	1	0	1	0	0	0	0	0	1	0	0	0	0	1	23	0	0	4	1	7	1	1	0	0	0	0	0	0	0	0	0	0	0	0	0	0	0	2	0	2	1	1	0	0	1	1
2	1	1	1	0	0	1	0	0	0	0	1	0	0	0	0	0	10	0	0	3	99	99	0	0	0	0	0	0	0	0	0	0	0	0	0	1	0	1	0	1	0	1	0	2	0	0	0	0
1	1	1	0	0	0	0	0	0	0	0	1	1	1	0	0	0	12	0	0	3	99	99	0	0	0	0	0	0	0	0	0	0	0	0	0	0	0	0	0	1	0	1	0	1	0	0	0	0
1	0	1	0	0	0	0	0	0	0	0	0	0	1	0	0	1	8	0	0	6	99	99	0	0	0	0	0	0	0	0	0	0	0	0	0	0	0	0	0	1	0	1	0	1	0	0	0	0
3	0	1	1	0	1	0	0	0	0	0	1	0	0	1	0	1	18	0	0	5	2	14	2	1	1	0	0	0	0	0	0	0	0	0	0	0	0	0	16	2	0	2	1	2	0	0	1	1
2	0	1	1	0	0	0	0	0	0	0	1	0	1	1	0	0	16	0	0	5	1	7	2	1	0	0	1	0	0	1	0	0	0	0	0	1	0	1	0	1	0	1	1	2	0	0	1	0
2	0	1	1	1	0	0	0	0	0	0	0	0	0	0	0	0	17	0	0	3	2	10	2	1	1	0	1	0	0	0	0	0	0	0	0	1	1	1	2	1	0	1	1	2	0	0	1	0
2	1	1	1	0	1	0	0	0	0	0	1	0	0	0	0	1	21	0	0	3	2	14	1	1	1	0	0	0	0	0	0	0	0	0	0	1	1	1	0	2	0	2	1	2	0	0	1	1
1	1	1	1	0	0	1	0	0	0	0	0	1	0	0	0	1	15	0	0	4	1	5	2	1	0	0	1	0	0	0	0	0	0	0	10	0	0	0	0	1	0	1	1	1	0	0	1	0
1	0	1	0	0	0	0	0	0	0	0	1	0	0	1	0	0	7	0	1	5	99	99	0	1	0	0	1	0	0	0	0	0	0	0	0	0	0	0	0	1	0	1	0	1	0	1	0	0
1	0	0	1	0	0	0	0	0	0	0	0	1	1	0	0	0	10	0	0	5	99	99	0	0	0	0	0	0	0	0	0	0	0	0	0	0	0	0	0	1	0	1	0	1	0	0	0	0
2	1	1	1	0	0	0	0	0	0	0	1	0	0	0	0	0	7	0	0	6	99	99	0	0	0	0	0	0	0	0	0	0	0	0	0	1	1	1	7	1	0	1	0	2	0	1	0	0
2	0	1	0	0	0	0	0	0	0	0	0	0	0	1	0	0	7	0	0	4	99	99	0	0	0	0	0	0	0	0	0	0	0	0	0	1	1	1	0	1	0	1	0	2	0	1	0	0
2	0	1	1	0	0	0	0	0	0	0	1	0	1	0	0	0	6	0	0	3	99	99	0	0	0	0	0	0	0	0	0	0	0	0	0	0	0	0	0	1	0	1	0	2	0	1	0	0
1	1	1	0	0	0	0	0	0	0	0	1	0	1	1	0	0	9	0	0	3	2	14	1	1	0	0	0	0	0	0	0	0	0	0	0	0	0	0	0	1	0	1	1	1	0	0	0	0
2	1	1	1	0	1	0	0	0	0	0	0	0	0	0	0	0	8	0	0	3	1	7	1	1	0	0	0	0	0	0	0	0	0	0	0	1	1	0	0	2	0	2	1	2	0	0	0	1
1	0	1	1	0	1	0	0	0	0	0	0	0	0	0	0	1	10	0	0	6	2	12	1	0	0	0	1	0	0	0	0	0	0	0	0	1	1	0	0	2	0	2	1	1	0	0	0	1
2	0	1	0	0	0	0	0	0	0	0	0	1	1	0	0	1	8	0	0	5	1	99	0	0	0	0	0	0	1	0	0	0	0	0	0	1	1	1	0	1	0	1	0	2	0	0	0	0
2	1	1	1	0	0	0	0	0	0	0	0	0	0	0	0	0	12	0	0	5	99	99	0	0	0	0	0	0	0	0	0	0	0	0	0	0	0	0	0	1	0	1	0	2	0	0	0	0
3	1	1	1	0	1	0	0	0	0	0	1	0	0	0	0	0	12	0	1	5	1	99	0	1	0	0	0	0	0	0	0	0	0	0	0	1	0	1	0	2	0	2	0	2	0	0	0	1
1	0	1	1	0	1	0	0	0	0	0	0	1	1	0	0	0	20	1	0	4	99	99	0	0	0	0	0	0	0	0	0	0	0	0	0	0	0	0	0	1	0	1	0	1	0	0	1	0
3	1	1	1	0	1	0	0	0	0	0	1	0	0	0	0	0	17	0	1	3	99	99	0	0	1	0	0	0	0	0	0	0	0	0	0	0	0	0	0	2	0	2	0	2	0	0	1	1
1	1	1	1	0	1	0	0	0	0	0	0	0	1	1	0	1	16	1	0	3	2	15	2	0	0	0	0	0	0	1	0	1	0	0	2	0	0	0	0	1	2	1	1	1	1	0	1	0
1	1	1	1	0	0	0	0	0	0	0	0	0	0	0	0	0	14	1	0	3	99	99	0	0	0	0	0	0	0	0	0	0	0	0	0	0	0	0	0	2	2	3	0	1	1	0	1	1
3	1	0	1	0	0	0	0	0	0	0	0	0	0	1	0	0	21	0	0	7	99	99	0	0	0	0	0	0	0	0	0	0	0	0	0	1	1	1	7	2	0	2	0	2	0	0	1	1
2	0	0	0	0	0	0	0	0	0	0	0	1	0	1	0	0	21	0	0	4	2	12	1	1	0	0	0	0	0	0	0	0	0	0	0	1	1	1	0	1	0	1	1	2	0	0	1	0
1	1	0	0	0	0	0	0	0	0	0	1	1	0	0	0	0	21	0	0	5	1	5	1	0	0	0	0	0	0	0	0	0	0	0	10	0	0	0	0	1	0	1	1	1	0	0	1	0
2	1	1	0	0	0	0	0	1	0	0	0	0	0	1	0	1	14	0	0	5	99	99	0	0	0	0	0	0	0	0	0	0	0	0	0	0	0	0	0	1	0	1	0	2	0	0	1	0
2	0	1	1	0	1	0	0	0	0	0	0	0	0	1	0	1	10	0	1	3	0	0	1	1	0	0	0	0	0	0	0	0	0	0	0	0	0	0	0	2	0	2	1	2	0	0	0	1
1	1	1	1	0	1	0	0	0	0	0	0	0	0	0	0	0	10	1	0	3	99	99	0	0	0	0	0	0	0	0	0	0	0	0	0	1	0	0	1	1	1	2	0	1	1	0	0	1
1	0	1	1	0	0	0	0	0	0	0	0	1	0	1	0	1	5	0	0	6	1	7	1	0	1	0	0	0	0	0	0	0	0	0	0	0	0	0	0	1	0	1	1	1	0	1	0	0
3	1	0	1	0	1	0	0	0	0	0	1	1	1	0	0	1	7	0	1	6	2	12	1	0	0	0	0	0	0	0	0	0	0	0	1	0	0	0	0	1	0	1	1	2	0	1	0	0
2	0	1	1	0	0	0	0	0	0	0	1	1	1	0	0	1	6	0	0	5	0	0	1	1	0	0	0	0	0	0	0	0	0	0	0	0	0	0	0	1	0	1	1	2	0	1	0	0
2	1	1	1	0	0	0	0	0	0	0	1	1	0	1	0	0	7	0	0	5	2	20	1	1	0	0	0	0	0	0	0	0	0	0	0	0	0	0	0	1	0	1	1	2	0	1	0	0
2	0	1	1	0	0	0	0	0	0	0	0	0	1	0	0	1	7	0	0	5	1	5	1	0	1	0	0	0	0	0	0	0	0	0	0	0	0	0	0	1	0	1	1	2	0	1	0	0
1	1	1	1	0	0	1	0	0	0	0	0	0	0	0	0	0	7	0	0	5	1	5	1	1	0	0	0	0	0	0	0	0	0	0	0	0	0	0	0	1	0	1	1	1	0	1	0	0
1	0	1	1	1	0	0	0	0	0	0	0	0	0	1	0	0	10	0	0	7	99	99	0	0	0	0	0	0	0	0	0	0	0	0	0	1	1	0	0	1	0	1	0	1	0	0	0	0
3	1	1	1	0	1	0	0	0	0	0	0	0	0	0	0	0	25	1	0	7	1	7	2	1	1	0	0	0	0	1	0	0	0	0	0	1	1	1	9	2	2	3	1	2	1	0	1	1
2	0	1	1	0	1	0	0	0	0	1	1	0	0	0	0	0	18	0	0	7	2	12	1	1	0	0	0	0	0	0	0	0	0	0	0	0	0	0	0	2	2	3	1	2	1	0	1	1
2	1	1	1	0	1	0	0	0	0	0	0	0	0	0	0	1	22	1	0	5	2	10	2	1	0	0	0	0	0	1	0	0	0	0	0	1	1	1	0	2	2	3	1	2	1	0	1	1
3	0	1	1	0	1	0	0	0	0	0	1	0	0	1	0	0	17	0	0	4	1	5	1	1	1	0	0	0	0	0	0	0	0	0	0	1	1	1	2	2	2	3	1	2	1	0	1	1
1	1	1	0	0	0	1	0	0	0	0	0	0	0	0	0	0	12	0	0	3	99	99	0	0	0	0	0	0	0	0	0	0	0	0	0	0	0	0	0	1	0	1	0	1	0	0	0	0
2	1	1	0	0	1	0	0	0	0	0	0	1	0	0	0	1	18	0	0	3	1	7	2	1	0	0	0	0	0	0	0	0	0	0	8	0	0	0	0	2	2	3	1	2	1	0	1	1
1	1	1	0	1	0	1	0	0	0	0	0	0	0	0	0	0	7	0	0	3	2	12	2	1	0	0	1	0	0	0	0	0	0	0	0	0	0	0	0	1	0	1	1	1	0	1	0	0
1	1	1	0	0	0	0	0	0	0	0	0	0	0	1	0	0	5	0	0	7	2	10	1	1	0	0	0	0	0	0	0	0	0	0	0	0	0	0	0	1	0	1	1	1	0	1	0	0
2	1	1	0	0	0	0	0	0	0	0	0	1	0	1	0	0	10	0	0	4	1	5	2	1	0	0	0	0	1	0	0	0	0	1	0	1	0	1	0	1	0	1	1	2	0	0	0	0
1	1	1	0	0	1	0	0	0	0	0	0	0	0	0	0	1	9	0	0	5	0	0	2	1	0	1	0	0	0	0	0	0	0	0	0	1	0	0	1	1	0	1	1	1	0	0	0	0
1	1	1	1	0	0	0	0	0	0	0	0	0	0	1	0	1	8	0	0	5	99	99	0	0	0	0	0	0	0	0	0	0	0	0	0	0	0	0	0	1	0	1	0	1	0	0	0	0
2	1	1	0	0	0	0	0	0	0	0	1	1	0	0	0	1	11	0	1	3	1	7	1	1	0	0	0	0	0	0	0	0	0	0	0	0	0	0	0	1	0	1	1	2	0	0	0	0
1	1	1	1	0	1	0	0	0	0	0	0	1	0	0	0	1	7	0	1	3	2	14	1	0	0	0	0	0	0	0	0	0	0	0	8	0	0	0	0	2	0	2	1	1	0	1	0	1
2	0	1	1	0	1	0	0	0	0	0	0	0	0	0	0	0	15	1	0	6	99	99	0	0	0	0	0	0	0	0	0	0	0	0	0	1	1	1	0	2	2	3	0	2	1	0	1	1
1	1	1	1	0	0	0	0	0	1	0	0	0	0	0	0	0	9	0	0	6	99	99	0	0	0	0	0	0	0	0	0	0	0	0	0	0	0	0	0	1	0	1	0	1	0	0	0	0
1	1	1	0	0	0	0	0	0	0	0	0	0	0	0	0	0	6	0	0	5	2	12	1	1	0	0	1	0	0	0	0	0	0	0	0	0	0	0	0	1	0	1	1	1	0	1	0	0
2	1	1	1	0	0	0	0	0	0	0	0	0	0	0	0	0	12	0	0	5	1	7	1	1	0	0	0	0	0	0	0	0	0	0	0	0	0	0	0	1	0	1	1	2	0	0	0	0
2	0	1	0	0	0	0	0	0	0	0	0	0	0	1	0	0	10	0	0	5	2	10	1	1	0	0	0	0	0	0	0	0	0	0	0	0	0	0	0	1	0	1	1	2	0	0	0	0
1	0	1	0	0	0	0	0	0	0	0	1	0	0	0	0	0	7	0	0	5	99	99	0	0	0	0	0	0	0	0	0	0	0	0	0	0	0	0	0	1	0	1	0	1	0	1	0	0
2	1	1	0	0	0	0	0	0	0	0	1	0	0	1	0	0	10	0	1	7	1	4	1	0	0	0	0	0	0	0	0	0	0	0	0	1	1	0	0	1	0	1	1	2	0	0	0	0
1	1	1	1	0	1	0	0	0	0	0	1	1	0	0	0	0	12	0	0	7	1	5	2	1	0	0	1	0	0	0	0	0	0	0	10	0	0	0	0	2	0	2	1	1	0	0	0	1
2	1	1	1	0	1	0	0	0	0	0	0	0	0	1	0	1	21	0	0	7	2	14	2	1	0	0	1	0	0	0	0	0	0	0	0	1	1	1	7	2	0	2	1	2	0	0	1	1
1	1	1	1	0	1	0	1	0	0	0	0	0	0	0	0	0	21	0	1	5	2	10	2	1	1	0	1	0	0	0	0	0	0	0	0	1	0	0	10	2	0	2	1	1	0	0	1	1
1	1	1	1	0	1	0	0	0	1	1	0	0	0	1	0	0	10	0	0	3	0	0	1	1	0	0	0	0	0	0	0	0	0	0	0	0	0	0	0	2	0	2	1	1	0	0	0	1
3	1	0	0	0	0	0	0	0	0	0	0	0	0	1	0	1	8	0	0	3	99	99	0	0	0	0	0	0	0	0	0	0	0	0	0	1	1	1	0	1	0	1	0	2	0	0	0	0
2	1	1	1	0	0	0	0	0	0	0	0	0	0	1	0	1	15	0	0	4	1	5	2	1	0	0	1	0	0	0	0	0	0	0	0	1	1	0	0	1	0	1	1	2	0	0	1	0
2	0	0	0	0	0	0	0	0	0	0	1	0	0	1	0	1	8	0	0	5	1	7	1	1	0	0	0	0	0	0	0	0	0	0	0	1	0	0	1	1	0	1	1	2	0	0	0	0
3	0	1	0	0	0	0	0	0	0	0	0	0	1	1	0	0	10	0	0	5	99	99	0	0	0	0	0	0	0	0	0	0	0	0	0	1	1	1	0	1	0	1	0	2	0	0	0	0
1	0	1	1	0	0	0	0	0	0	1	0	0	0	1	0	0	9	0	0	6	0	0	1	1	0	0	0	0	0	0	0	0	0	0	0	0	0	0	0	1	0	1	1	1	0	0	0	0
2	1	1	0	0	0	1	0	0	0	0	1	0	1	0	0	0	8	0	0	4	1	5	1	0	0	0	0	1	0	0	0	0	0	0	0	0	0	0	0	1	0	1	1	2	0	0	0	0
2	0	1	0	0	0	0	0	0	0	0	0	0	1	1	0	1	10	0	0	4	1	7	1	1	0	0	0	1	0	0	0	0	0	0	0	0	0	0	0	1	0	1	1	2	0	0	0	0
1	0	1	0	0	0	0	0	0	0	0	0	1	1	1	0	0	18	0	0	4	2	10	1	1	0	0	0	0	0	0	0	0	0	0	0	0	0	0	0	1	0	1	1	1	0	0	1	0
2	0	0	0	0	0	0	0	0	0	0	1	1	0	0	0	0	14	0	0	3	2	12	2	1	0	1	0	0	0	0	0	0	0	0	0	1	0	0	7	1	0	1	1	2	0	0	1	0
1	1	1	0	0	0	0	0	0	0	0	0	0	0	1	0	0	7	0	0	3	99	99	0	0	0	0	0	0	0	0	0	0	0	0	0	0	0	0	0	1	0	1	0	1	0	1	0	0
2	1	1	1	0	0	0	0	0	0	0	0	0	0	0	0	0	11	0	0	3	2	9	1	0	1	0	0	0	0	0	0	0	0	0	0	0	0	0	0	1	0	1	1	2	0	0	0	0
1	1	1	0	0	0	0	0	0	1	0	1	1	1	0	0	1	9	0	1	2	99	99	0	0	0	0	0	0	0	0	0	0	0	0	0	0	0	0	0	1	0	1	0	1	0	0	0	0
2	1	1	1	0	1	0	0	0	0	0	0	0	0	0	0	0	12	1	0	5	99	99	0	0	0	0	0	0	0	0	0	0	0	0	0	1	1	1	0	2	2	3	0	2	1	0	0	1
2	1	1	1	0	1	0	0	0	0	0	0	0	0	0	0	0	21	0	0	5	2	10	2	1	1	0	0	0	0	0	0	0	0	0	0	1	0	0	1	2	2	3	1	2	1	0	1	1
1	0	1	0	0	1	0	0	0	0	0	0	0	1	0	0	0	14	0	0	5	99	99	0	0	0	0	0	0	0	0	0	0	0	0	0	0	0	0	0	2	0	2	0	1	0	0	1	1
2	0	1	1	0	0	0	0	0	0	0	0	0	0	0	0	0	4	0	0	5	99	99	0	0	0	0	0	0	0	0	0	0	0	0	0	0	0	0	0	1	0	1	0	2	0	1	0	0
1	0	1	0	0	0	1	0	0	1	0	1	1	0	0	0	0	7	0	0	3	99	99	0	0	0	0	0	0	0	0	0	0	0	0	0	0	0	0	0	1	0	1	0	1	0	1	0	0
2	1	0	0	0	0	0	0	0	0	0	0	0	1	0	0	1	5	0	0	3	99	99	0	0	0	0	0	0	0	0	0	0	0	0	0	1	0	0	7	1	0	1	0	2	0	1	0	0
2	1	1	0	0	0	0	0	0	0	0	1	1	0	0	0	0	7	0	1	6	99	99	0	0	0	0	0	0	0	0	0	0	0	0	0	1	1	1	4	1	0	1	0	2	0	1	0	0
1	0	1	0	0	0	0	0	0	1	0	0	0	0	1	0	0	21	0	0	6	99	99	0	0	0	0	0	0	0	0	0	0	0	0	0	0	0	0	0	1	0	1	0	1	0	0	1	0
1	1	1	1	0	1	0	0	0	0	0	0	0	0	0	0	0	10	0	0	5	1	7	1	0	0	0	0	0	0	0	0	0	0	0	13	1	0	0	11	2	0	2	1	1	0	0	0	1
3	0	1	1	0	1	0	0	0	0	1	0	0	0	0	0	0	7	0	0	5	99	99	0	0	0	0	0	0	0	0	0	0	0	0	0	1	1	1	2	2	0	2	0	2	0	1	0	1
1	0	1	1	0	1	0	0	0	0	0	1	0	0	0	0	0	14	0	0	5	99	99	0	0	0	0	0	0	0	0	0	0	0	0	0	0	0	0	0	2	0	2	0	1	0	0	1	1
1	0	1	1	0	0	1	0	0	0	0	0	0	0	0	0	1	8	0	0	5	99	99	0	0	0	0	0	0	0	0	0	0	0	0	0	0	0	0	0	1	0	1	0	1	0	0	0	0
1	1	0	0	0	1	0	0	0	0	0	0	0	0	0	0	0	7	0	0	7	99	99	0	0	0	0	0	0	0	0	0	0	0	0	0	0	0	0	0	2	0	2	0	1	0	1	0	1
2	1	1	1	0	1	0	0	0	0	0	0	0	0	0	0	0	22	0	0	7	1	5	1	0	0	0	0	0	0	0	0	0	0	0	14	1	0	1	0	2	2	3	1	2	1	0	1	1
1	1	0	1	0	0	0	0	0	0	0	0	0	0	0	0	0	7	0	0	7	99	99	0	0	0	0	0	0	0	0	0	0	0	0	0	0	0	0	0	1	0	1	0	1	0	1	0	0
2	0	1	0	0	1	1	0	0	0	0	1	0	0	0	0	0	14	0	0	5	2	10	2	1	0	0	0	0	0	0	0	0	0	0	2	1	0	0	1	2	0	2	1	2	0	0	1	1
1	0	1	0	0	0	0	0	0	0	0	1	0	0	0	0	1	7	0	0	3	99	99	0	0	0	0	0	0	0	0	0	0	0	0	0	0	0	0	0	1	0	1	0	1	0	1	0	0
1	0	1	1	0	1	1	0	0	0	0	1	1	0	0	0	0	30	0	1	3	2	14	1	1	0	0	0	0	0	0	0	0	0	0	0	0	0	0	0	2	0	2	1	1	0	0	1	1
2	1	0	0	0	1	0	0	0	0	0	0	0	0	0	0	0	7	0	0	4	99	99	0	0	0	0	0	0	0	0	0	0	0	0	0	1	0	0	1	2	0	2	0	2	0	1	0	1
2	1	1	1	0	0	0	0	0	0	0	0	0	0	0	0	0	12	1	0	5	99	99	0	0	0	0	0	0	0	0	0	0	0	0	0	0	0	0	0	2	2	3	0	2	1	0	0	1
1	1	1	0	0	0	0	0	0	0	0	1	0	0	0	0	0	4	0	0	5	99	99	0	0	0	0	0	0	0	0	0	0	0	0	0	0	0	0	0	1	0	1	0	1	0	1	0	0
2	0	1	0	0	1	0	0	0	0	0	0	0	1	0	0	1	4	0	0	6	0	0	1	1	0	0	0	0	0	0	0	0	0	0	0	1	0	0	1	2	0	2	1	2	0	1	0	1
1	0	0	0	0	0	1	0	0	0	0	0	0	0	0	0	1	6	0	0	4	99	99	0	0	0	0	0	0	0	0	0	0	0	0	0	1	0	0	1	1	0	1	0	1	0	1	0	0
1	1	0	0	0	0	1	0	0	0	0	0	0	0	1	0	1	3	0	0	4	99	99	0	0	0	0	0	0	0	0	0	0	0	0	0	1	0	1	0	1	0	1	0	1	0	1	0	0
3	1	1	1	0	0	1	0	0	0	0	1	0	0	0	0	0	7	1	0	5	99	99	0	0	0	0	0	0	0	0	0	0	0	0	0	1	0	1	0	2	2	3	0	2	1	1	0	1
2	0	1	0	0	1	0	0	0	1	0	0	0	0	0	0	0	21	0	0	5	99	99	0	0	0	0	0	0	0	0	0	0	0	0	0	0	0	0	0	2	0	2	0	2	0	0	1	1
1	1	0	0	0	0	0	0	0	0	0	0	0	1	0	0	1	4	0	0	3	99	99	0	0	0	0	0	0	0	0	0	0	0	0	0	0	0	0	0	1	0	1	0	1	0	1	0	0
2	0	1	0	0	0	0	0	0	0	0	0	0	0	0	0	1	5	0	0	4	99	99	0	0	0	0	0	0	0	0	0	0	0	0	0	0	0	0	0	1	0	1	0	2	0	1	0	0
3	0	0	0	0	0	0	0	0	0	0	0	1	0	1	0	0	6	0	0	6	99	99	0	0	0	0	0	0	0	0	0	0	0	0	0	1	1	1	2	1	0	1	0	2	0	1	0	0
2	1	1	1	0	1	0	0	0	0	0	0	0	0	0	0	0	14	0	0	6	99	99	0	0	0	0	0	0	0	0	0	0	0	0	0	1	0	0	1	2	2	3	0	2	1	0	1	1
3	1	1	1	0	1	1	0	0	0	0	0	0	0	0	0	0	16	1	0	5	99	99	0	0	0	0	0	0	0	0	0	0	0	0	0	1	1	1	1	1	2	3	0	2	1	0	1	1
2	1	1	1	0	0	0	0	0	0	0	0	0	0	0	0	0	11	0	0	5	99	99	0	0	0	0	0	0	0	0	0	0	0	0	0	1	0	1	2	1	0	1	0	2	0	0	0	0
2	0	1	1	0	0	0	0	0	0	0	0	0	0	0	0	0	14	0	0	5	99	99	0	0	0	0	0	0	0	0	0	0	0	0	0	0	0	0	0	1	0	1	0	2	0	0	1	0
1	0	1	0	0	1	0	0	0	0	0	1	0	1	0	0	1	5	0	0	5	2	8	1	1	0	0	0	0	0	0	0	0	0	0	0	1	1	0	1	2	0	2	1	1	0	1	0	1
1	1	1	0	0	1	0	0	0	0	0	0	0	1	1	0	1	10	0	0	4	2	10	1	0	0	0	0	0	0	1	0	0	0	0	0	1	0	0	1	2	0	2	1	1	0	0	0	1
1	1	0	0	0	0	1	0	1	0	0	0	0	0	0	0	0	5	0	0	7	99	99	0	0	0	0	0	0	0	0	0	0	0	0	0	1	0	1	0	1	0	1	0	1	0	1	0	0
2	1	0	0	0	1	0	0	0	0	0	1	0	0	0	0	0	50	1	0	7	1	5	1	0	0	0	0	0	0	1	0	0	0	0	0	1	0	1	0	2	2	3	1	2	1	0	1	1
1	0	1	0	0	0	0	0	0	0	0	0	1	1	0	0	1	7	0	0	5	99	99	0	0	0	0	0	0	0	0	0	0	0	0	0	0	0	0	0	1	0	1	0	1	0	1	0	0
1	1	1	1	0	0	0	0	0	1	0	0	0	0	0	0	0	42	0	1	3	2	12	1	0	1	0	0	0	0	0	0	0	0	0	0	1	1	0	0	2	2	3	1	1	1	0	1	1
3	1	1	1	0	1	0	0	0	0	0	0	0	0	0	0	0	21	0	0	3	1	5	1	1	0	0	0	0	0	0	0	0	0	0	0	0	0	0	0	2	0	2	1	2	0	0	1	1
2	1	1	1	0	1	0	0	0	0	0	0	1	0	0	0	0	14	0	0	4	1	7	1	1	0	0	0	0	0	0	0	0	0	0	0	1	1	1	7	2	0	2	1	2	0	0	1	1
1	0	0	1	0	0	0	0	0	0	0	1	1	1	0	0	0	9	0	0	5	99	99	0	0	0	0	0	0	0	0	0	0	0	0	0	0	0	0	0	1	0	1	0	1	0	0	0	0
1	0	0	0	0	0	1	0	0	0	0	0	0	0	0	0	1	8	0	0	5	99	99	0	0	0	0	0	0	0	0	0	0	0	0	0	0	0	0	0	1	0	1	0	1	0	0	0	0
1	1	1	1	0	1	0	0	0	0	0	1	1	0	0	0	0	10	0	0	5	2	15	2	1	1	0	0	0	0	0	0	0	0	0	0	1	1	0	0	2	0	2	1	1	0	0	0	1
1	0	1	1	1	0	0	0	1	0	1	1	1	0	0	0	0	15	0	1	4	1	7	1	0	0	0	0	0	0	0	0	1	0	0	0	0	0	0	0	1	0	1	1	1	0	0	1	0
1	1	1	0	0	1	1	0	0	0	0	1	1	0	0	0	0	7	0	0	3	99	99	0	0	0	0	0	0	0	0	0	0	0	0	0	0	0	0	0	2	0	2	0	1	0	1	0	1
1	0	0	0	0	0	0	0	0	0	0	0	1	0	0	0	0	6	0	1	3	99	99	0	0	0	0	0	0	0	0	0	0	0	0	0	0	0	0	0	1	0	1	0	1	0	1	0	0
1	0	1	1	0	1	0	0	0	0	0	1	1	0	0	0	0	12	1	0	7	99	99	0	0	0	0	0	0	0	0	0	0	0	0	0	0	0	0	0	2	2	3	0	1	1	0	0	1
1	0	1	1	0	0	1	0	0	0	0	1	0	0	0	0	0	7	0	0	7	99	99	0	0	0	0	0	0	0	0	0	0	0	0	0	0	0	0	0	1	0	1	0	1	0	1	0	0
1	1	1	0	0	1	0	0	1	0	0	0	0	0	0	0	0	23	0	0	5	99	99	0	0	0	0	0	0	0	0	0	0	0	0	0	0	0	0	0	1	2	3	0	1	1	0	1	1
1	0	1	1	0	1	0	0	0	0	0	1	1	1	0	0	0	15	0	0	5	0	0	2	0	0	0	0	0	1	0	0	0	0	0	1	0	0	0	0	2	0	2	1	1	0	0	1	1
1	0	1	1	0	0	0	0	0	0	0	1	1	0	0	0	0	11	0	0	5	99	99	0	0	0	0	0	0	0	0	0	0	0	0	0	0	0	0	0	1	0	1	0	1	0	0	0	0
1	0	0	0	0	0	1	0	0	0	0	1	1	0	0	0	0	7	0	0	5	99	99	0	0	0	0	0	0	0	0	0	0	0	0	0	0	0	0	0	1	0	1	0	1	0	1	0	0
2	0	1	1	0	1	0	0	0	1	1	1	1	0	0	0	1	16	0	0	4	99	99	0	0	0	0	0	0	0	0	0	0	0	0	11	0	0	0	0	2	2	3	0	2	1	0	1	1
2	0	1	1	1	0	0	0	0	0	0	1	1	1	0	0	0	20	0	0	4	99	99	0	0	0	0	0	0	0	0	0	0	0	0	0	0	0	0	0	1	0	1	0	2	0	0	1	0
2	0	1	1	0	0	1	0	0	0	0	1	1	0	0	0	0	20	1	1	3	99	99	0	0	0	0	0	0	0	0	0	0	0	0	0	1	0	0	4	1	2	3	0	2	1	0	1	1
1	0	1	1	0	1	1	0	0	0	0	1	0	1	0	0	1	27	0	0	5	2	10	1	0	0	1	0	0	0	0	0	0	0	0	0	0	0	0	0	2	0	2	1	1	0	0	1	1
1	0	1	0	0	1	0	0	0	0	0	0	0	1	0	0	0	20	0	0	4	1	6	1	0	0	0	0	0	0	1	0	0	0	0	0	0	0	0	0	2	0	2	1	1	0	0	1	1
2	1	1	1	0	1	0	0	0	0	0	0	0	0	0	0	0	21	1	1	6	99	99	0	0	0	0	0	0	0	0	0	0	0	0	0	1	1	1	0	1	2	3	0	2	1	0	1	1
1	0	1	1	1	1	0	0	0	0	0	0	0	0	0	0	0	20	0	0	5	0	0	1	0	1	0	0	0	0	0	0	0	0	0	0	0	0	0	0	2	0	2	1	1	0	0	1	1
1	0	1	1	0	0	0	0	0	0	0	0	0	0	1	0	0	20	0	0	5	1	5	1	0	1	0	0	0	0	0	0	0	0	0	0	0	0	0	0	1	0	1	1	1	0	0	1	0
2	1	0	1	0	0	0	0	0	0	0	0	0	0	1	0	0	5	0	0	4	99	99	0	0	0	0	0	0	0	0	0	0	0	0	0	0	0	0	0	1	0	1	0	2	0	1	0	0
1	1	1	0	0	0	0	0	0	0	0	0	0	0	0	0	1	3	0	0	3	99	99	0	0	0	0	0	0	0	0	0	0	0	0	0	0	0	0	0	1	0	1	0	1	0	1	0	0
1	0	0	0	1	0	1	0	0	0	0	0	0	0	0	0	0	5	0	0	3	99	99	0	0	0	0	0	0	0	0	0	0	0	0	0	0	0	0	0	1	0	1	0	1	0	1	0	0
1	1	1	1	0	0	1	0	0	0	0	1	1	0	0	0	0	10	0	0	7	99	99	0	0	0	0	0	0	0	0	0	0	0	0	0	0	0	0	0	1	0	1	0	1	0	0	0	0
2	0	1	0	1	0	0	0	0	0	0	1	1	0	1	0	1	12	0	0	7	99	99	0	0	0	0	0	0	0	0	0	0	0	0	0	0	0	0	0	1	0	1	0	2	0	0	0	0
2	0	1	1	1	1	0	0	0	0	0	1	1	0	0	0	0	14	1	0	5	2	8	2	1	0	0	1	0	0	0	0	0	0	0	8	1	1	1	0	1	2	1	1	2	1	0	1	0
2	1	1	1	0	0	0	0	0	0	0	1	1	0	1	0	0	7	0	0	5	1	5	1	1	0	0	0	0	0	0	0	0	0	0	10	1	0	1	0	1	0	1	1	2	0	1	0	0
2	1	1	1	0	0	0	0	0	0	0	0	0	0	1	0	0	10	0	0	5	2	10	1	1	0	0	0	0	0	0	0	0	0	0	0	0	0	0	0	1	0	1	1	2	0	0	0	0
1	1	0	0	0	0	0	0	0	0	0	0	0	0	0	0	0	12	0	1	5	2	8	1	1	0	0	0	0	0	0	0	0	0	0	0	0	0	0	0	1	0	1	1	1	0	0	0	0
2	0	1	1	0	1	0	0	0	1	0	1	0	0	1	0	0	30	1	1	4	0	0	1	1	0	0	0	0	0	0	0	0	0	0	0	1	1	0	0	2	2	3	1	2	1	0	1	1
1	1	1	1	0	0	0	0	0	0	0	0	1	0	0	0	0	7	0	0	4	99	99	0	0	0	0	0	0	0	0	0	0	0	0	0	0	0	0	0	1	0	1	0	1	0	1	0	0
1	0	0	0	0	1	0	0	0	0	0	0	0	0	1	0	1	7	0	0	3	99	99	0	0	0	0	0	0	0	0	0	0	0	0	0	1	0	0	1	2	0	2	0	1	0	1	0	1
3	1	1	1	0	1	0	0	0	1	0	0	1	0	0	0	0	21	1	0	5	1	5	2	1	0	0	0	0	0	0	0	0	0	0	10	0	0	0	16	2	2	3	1	2	1	0	1	1
1	0	1	1	0	1	0	0	1	0	0	0	0	1	0	0	0	15	1	0	4	2	9	2	1	1	0	0	1	0	0	0	0	0	0	0	0	1	0	0	2	2	3	1	1	1	0	1	1
3	1	1	1	0	1	0	0	0	0	1	1	0	0	0	0	0	15	0	0	6	2	10	1	1	0	0	0	0	0	0	0	0	0	0	0	0	0	0	0	2	0	2	1	2	0	0	1	1
1	0	1	1	0	0	1	0	0	0	0	0	0	1	0	0	0	12	0	0	3	0	0	1	1	0	0	0	0	0	0	0	0	0	0	0	0	0	0	0	1	0	1	1	1	0	0	0	0
1	0	1	1	1	1	0	0	0	0	0	0	0	1	0	0	0	18	0	0	4	1	5	2	1	0	0	0	1	0	1	0	0	0	0	10	0	0	0	0	2	0	2	1	1	0	0	1	1
1	0	0	0	0	0	0	0	0	0	0	0	0	0	0	0	1	15	0	0	4	99	99	0	0	0	0	0	0	0	0	0	0	0	0	0	1	0	0	1	2	0	2	0	1	0	0	1	1
3	1	0	1	0	1	0	0	1	0	0	0	0	0	0	0	0	10	0	0	5	99	99	0	0	0	0	0	0	0	1	0	0	0	0	0	0	0	0	0	2	0	2	0	2	0	0	0	1
2	1	1	1	0	0	0	0	0	0	0	0	0	0	1	0	1	12	0	0	5	99	99	0	0	0	0	0	0	0	0	0	0	0	0	0	1	1	0	0	1	0	1	0	2	0	0	0	0
1	0	1	0	0	1	0	0	0	0	0	0	1	0	1	0	1	18	0	0	4	2	8	2	1	0	0	0	0	0	0	0	0	0	0	15	0	0	0	0	1	0	1	1	1	0	0	1	0
